# Supplementary material for: Quantitative resistance to Rhizoctonia solani AG-4 develops independently in leaves and roots of Brachypodium distachyon
Source: Front Plant Sci. 2026 Jul 3;17:1875734. doi: 10.3389/fpls.2026.1875734 (PMC13375911; doi:10.3389/fpls.2026.1875734)
Supplement: Supplementary file 2 [file Table1.xlsx]

## Sheet: Table S1
Supplementary Table 1. Disease severity of Brachypodium distachyon accessions based on leaf inoculation.
No.	Accession	% Lesion area
1	Bd21_3	100
2	BdTR2H	97.44
3	BdTR2N	91.67
4	Koz_3	91.66
5	Kah_1	90.28
6	BdTR10M	89.39
7	X4006	88.25
8	Koz_1	84.72
9	Bd21	80.24
10	Adi_4	80
11	BdTR3N	79.27
12	Bd2_3	79.27
13	Bd1_1	74.36
14	BdTR2P	72.22
15	Kah_4	70.83
16	BdTR5O	70.51
17	BdTR5M	63.67
18	BdTR2I	61.54
19	BdTR11C	61.11
20	BdTR3A	61.11
21	BdTR2O	61.11
22	Koz_4	57.6
23	BdTR3B	56.82
24	BdTR10D	52.78
25	Koz_2	52.03
26	BdTR1C	51.99
27	BdTR13H	51.92
28	BdTR13J	51.39
29	Bd18_1	51.18
30	BdTR10B	50
31	BdTR10A	50
32	BdTR2M	50
33	BdTR2K	50
34	BdTR2J	50
35	BdTR2C	50
36	Adi_10	50
37	BdTR1D	49.89
38	BdTR13F	48.61
39	BdTR1F	47.22
40	BdTR3D	46.15
41	Kah_5	44.34
42	BdTR3T	43.59
43	BdTR3O	43.59
44	Koz_5	43.59
45	BdTR8C	43.38
46	BdTR10N	42.85
47	BdTR3P	42.31
48	BdTR3M	42.31
49	Bd29_1	42.31
50	Gaz_8	41.03
51	BdTR3E	41.02
52	BdTR2G	40.28
53	BdTR13O	39.74
54	BdTR13I	39.74
55	Adi_17	38.58
56	Kah_2	37.18
57	BdTR3J	36.11
58	BdTR2D	35.9
59	BdTR8F	35.61
60	BdTR10K	34.72
61	BdTR10I	34.72
62	BdTR5N	34.72
63	BdTR13D	34.61
64	Gaz_5	34.61
65	BdTR2S	34.52
66	BdTR5B	34.03
67	BdTR13B	33.76
68	BdTR11H	33.33
69	BdTR3I	32.05
70	BdTR2R	32.05
71	BdTR3S	30.77
72	BdTR13N	30.56
73	BdTR9F	30.55
74	BdTR1E	29.49
75	Bd30_1	29.49
76	BdTR9A	29.17
77	BdTR2F	29.17
78	Tek_6	29.17
79	BdTR3H	27.78
80	BdTR11B	26.65
81	BdTR11D	26.39
82	Kah_6	25.64
83	BdTR2E	24.36
84	Tek_8	24.08
85	BdTR1I	23.93
86	Tek_1	23.93
87	BdTR12A	23.61
88	BdTR10O	23.48
89	BdTR1N	23.33
90	BdTR9B	23.08
91	BdTR1H	23.08
92	BdTR3R	23.07
93	Gaz_9	22.86
94	BdTR1G	22.49
95	Adi_13	21.79
96	BdTR12B	20.73
97	BdTR2A	20.51
98	Kah_3	20.51
99	BdTR11F	19.45
100	BdTR8M	19.45
101	BdTR10G	19.23
102	BdTR5K	19.23
103	Adi_15	19.23
104	Adi_6	19.23
105	BdTR5J	18.8
106	Bd3_1	18.59
107	Gaz_7	18.2
108	Tek_10	18.05
109	BdTR5F	17.95
110	BdTR1J	17.2
111	Adi_12	15.39
112	Gaz_6	15.38
113	BdTR10J	14.58
114	BdTR13E	14.1
115	BdTR1B	14.1
116	Tek_7	13.92
117	BdTR10F	13.82
118	BdTR1M	13.67
119	Adi_18	12.82
120	Adi_3	12.82
121	Tek_2	12.82
122	BdTR5E	12.5
123	BdTR10H	11.11
124	Tek_9	10.89
125	BdTR13G	10.42
126	BdTR3K	10.36
127	BdTR5G	10.26
128	BdTR3F	10.26
129	BdTR5A	9.72
130	Tek_4	9.52
131	BdTR13M	9.4
132	Bis_1	9.09
133	Gaz_3	8.98
134	Adi_14	8.98
135	Adi_11	8.98
136	BdTR1K	8.43
137	UKR_99_137	8.33
138	Tek_12	8.33
139	Adi_7	6.95
140	BdTR5H	6.41
141	Gaz_4	5.77
142	Gaz_2	5.13
143	Adi_16	5.13
144	Adi_8	4.86
145	BdTR9G	3.85
146	Tek_3	3.57
147	Adi_1	3.21
148	BdTR13K	2.78
149	Adi_5	2.57
150	Tek_5	2.47
151	Adi_9	2.08
152	Gaz_1	1.92
153	Adi_2	1.92
