# Supplementary material for: Quantitative resistance to Rhizoctonia solani AG-4 develops independently in leaves and roots of Brachypodium distachyon
Source: Front Plant Sci. 2026 Jul 3;17:1875734. doi: 10.3389/fpls.2026.1875734 (PMC13375911; doi:10.3389/fpls.2026.1875734)
Supplement: Supplementary file 3 [file Table2.xlsx]

## Sheet: Table S2
Supplementary Table 2. Disease severity of Brachypodium distachyon accessions based on soil inoculation.
No.	Accession	% Growth retardation
1	BdTR11C	100
2	Bd21	84.8751
3	BdTR3J	81.3869
4	Bis_1	81.3869
5	BdTR8C	77.8987
6	Kah_4	76.7406
7	Kah_3	69.7642
8	BdTR3M	69.7642
9	BdTR13B	69.7642
10	X4006	69.7642
11	Bd2_3	67.4341
12	BdTR5N	65.1179
13	BdTR5M	62.7878
14	BdTR2R	60.4577
15	BdTR5A	60.4577
16	Kah_1	58.1415
17	Tek_1	58.1415
18	Gaz_3	55.8114
19	Gaz_2	53.4812
20	BdTR3I	52.3231
21	Kah_2	48.8349
22	BdTR13G	48.8349
23	BdTR13K	48.8349
24	Bd21_3	46.5048
25	Bd29_1	46.5048
26	Kah_5	46.5048
27	Adi_7	46.5048
28	Adi_9	46.5048
29	BdTR3B	46.5048
30	BdTR3F	46.5048
31	Tek_12	45.3467
32	Gaz_4	45.3467
33	BdTR10D	45.3467
34	Bd3_1	43.0166
35	Bd30_1	43.0166
36	Adi_5	43.0166
37	Koz_4	41.8585
38	Tek_6	41.8585
39	Adi_12	41.8585
40	BdTR3E	41.8585
41	BdTR10G	41.8585
42	Koz_2	40.7004
43	Adi_18	40.7004
44	BdTR1M	39.5284
45	Adi_2	39.5284
46	Adi_6	39.5284
47	BdTR2F	38.3703
48	BdTR11F	38.3703
49	Adi_3	37.2122
50	Adi_8	37.2122
51	Adi_13	37.2122
52	BdTR9B	37.2122
53	BdTR13I	37.2122
54	Koz_1	34.8821
55	BdTR3P	34.8821
56	Koz_5	32.552
57	Gaz_1	32.552
58	BdTR3H	32.552
59	Tek_10	30.2358
60	BdTR1N	30.2358
61	BdTR2C	30.2358
62	BdTR5B	30.2358
63	BdTR5E	30.2358
64	BdTR5H	30.2358
65	BdTR9G	30.2358
66	BdTR13M	30.2358
67	BdTR13E	29.0638
68	BdTR5F	27.9057
69	BdTR10H	27.9057
70	Tek_7	25.5756
71	Adi_17	25.5756
72	BdTR13O	25.5756
73	BdTR10F	24.4175
74	BdTR3A	23.2594
75	BdTR5K	23.2594
76	BdTR5O	23.2594
77	BdTR10J	23.2594
78	BdTR10K	23.2594
79	BdTR12A	23.2594
80	BdTR13D	23.2594
81	BdTR13H	23.2594
82	BdTR1B	20.9293
83	BdTR3N	20.9293
84	Adi_1	19.7712
85	Gaz_7	19.7712
86	BdTR2H	18.5991
87	BdTR2I	18.5991
88	BdTR2N	18.5991
89	BdTR8F	18.5991
90	Tek_2	17.441
91	BdTR2E	17.441
92	BdTR10I	17.441
93	BdTR13F	17.441
94	BdTR1E	16.283
95	Adi_11	16.283
96	Adi_14	16.283
97	BdTR2G	16.283
98	BdTR5J	16.283
99	Bd1_1	15.1109
100	Tek_9	15.1109
101	BdTR2J	15.1109
102	BdTR2K	15.1109
103	BdTR1F	13.9528
104	BdTR3S	13.9528
105	BdTR5G	13.9528
106	BdTR11D	13.9528
107	BdTR13N	13.9528
108	BdTR10O	12.7948
109	Koz_3	11.6227
110	Kah_6	11.6227
111	Tek_4	11.6227
112	BdTR1D	11.6227
113	BdTR3O	11.6227
114	BdTR3T	11.6227
115	BdTR8M	11.6227
116	BdTR9F	11.6227
117	BdTR10B	11.6227
118	Adi_16	10.4646
119	Bd18_1	9.30654
120	Adi_4	9.30654
121	Tek_5	8.13451
122	Adi_15	8.13451
123	BdTR1G	6.97642
124	BdTR1J	6.97642
125	BdTR1K	6.97642
126	Adi_10	6.97642
127	BdTR2A	6.97642
128	BdTR2P	6.97642
129	BdTR11H	5.81833
130	UKR_99_137	4.65
131	BdTR1C	4.6463
132	BdTR1H	4.6463
133	Gaz_6	4.6463
134	Gaz_8	4.6463
135	BdTR2S	3.48821
136	BdTR2M	2.33012
137	BdTR3K	2.33012
138	BdTR10A	2.33012
139	BdTR2D	1.15809
140	BdTR3R	1.15809
141	BdTR12B	1.15809
142	Tek_3	0
143	Tek_8	0
144	BdTR1I	0
145	Gaz_5	0
146	Gaz_9	0
147	BdTR2O	0
148	BdTR3D	0
149	BdTR9A	0
150	BdTR10M	0
151	BdTR10N	0
152	BdTR11B	0
153	BdTR13J	0
