# Supplementary material for: Quantitative resistance to Rhizoctonia solani AG-4 develops independently in leaves and roots of Brachypodium distachyon
Source: Front Plant Sci. 2026 Jul 3;17:1875734. doi: 10.3389/fpls.2026.1875734 (PMC13375911; doi:10.3389/fpls.2026.1875734)
Supplement: Supplementary file 4 [file Table3.xlsx]

## Sheet: Table S3
Supplementary Table 3. Disease severity of Brachypodium distachyon accessions based on soil inoculation.
Gene ID	Primer	Sequence (5’-3’)	References
1) Fungal biomass quantification
AG-4 HG-I+II-F		TGTGCACCTGTGAGACAGATGTT	Budge et al., 2009
AG-4 HGI-+II-R		TGTGTTACATCCATTACATCCGTT
Bradi2g13800	BdFIM-F	CCTCACACGGATTTCGAGAGA	Zhu et al., 2014
	BdFIM-R	GGACAACCCATTTCTGCGA
2) Gene expression analysis
Bradi2g30695	BdWRKY38-F	GGACACCTTCAGGGTGACAT	Kouzai et al., 2016
	BdWRKY38-R	TTGTCGTCGTGGTAGGAGTG
Bradi1g69330	BdAOS-F	ACCGCCTGGACTTCTACTAC
	BdAOS-R	GAGGTTCTTCTTCTCCACCT
Bradi2g04290	BdTAR2-F	GGCTCCATACTACTCTTCGTATC
	BdTAR2-R	CAGTAGTAGGCCAGGTCGTG
Bradi3g28350	BdCESA4-F	ACAGGATCGACAAGTGGAAGAC
	BdCESA4-R	CGTTCTTGTCATCGTCATCATC
Bradi2g54680	BdLAC10-F	GCCAAACCACCAACGTACTACT
	BdLAC10-R	GATGAACTTGGGTCTTCATGGT
Bradi3g04730	BdUbi4-F	TGACACCATCGACAACGTGA	Chambers et al., 2012
	BdUbi4-R	GAGGGTGGACTCCTTCTGGA
